# Supplementary material for: Serum Amyloid A is not obligatory for high-fat, high-sucrose, cholesterol-fed diet-induced obesity and its metabolic and inflammatory complications
Source: PLoS One. 2022 Apr 18;17(4):e0266688. doi: 10.1371/journal.pone.0266688 (PMC9015120; doi:10.1371/journal.pone.0266688)
Supplement: S1 Data — (XLSX) [file pone.0266688.s009.xlsx]

## Sheet: Figure2A left panel
	SAA mRNA levels
	Male
	Chow	HFHSC
	6.3	73.81
	5.45	40.39
	5.52	66.52
	7.65	69.83
	9.42

## Sheet: Figure 2A right panel
		SAA mRNA levels
		Female
		Chow	HFHSC
		1.6	3.86
		1.9	1.66
		3.5	5.86
			4.07

## Sheet: Figure 2C
	Liver expression
	SAA mRNA levels			Male				Female
		Chow		HFHSC			Chow		HFHSC
		WT	TKO	WT	TKO		WT	TKO	WT	TKO
		3.675	0.005	2.988	0.042		3.045	0.005	13.653	0.101
		4.278	0.739	15.733	0.034		24.163	0.036	6.37	0.114
		6.038	0.015	7.15	0.019		3.521	0.037	2.18	0.144
		2.258	0.001	32.941	0		4.209	0.01	7.551	2.242
		2.304			0.005		2.148		4.911	2.959

## Sheet: Figure 2E
			WT Male			WT Female
			Chow	HFHSC		Chow	HFHSC
			36.5	64.8		37	53.9
			31.5	206.2		32	43.7
			45.4	56.7		33.6	46.8
			35.6	172.2		41.4	55.5
			40.8			36.6	51.1

## Sheet: Figure 2F
		Figure 2 F
					Plasma SAA3 levels
				Male				Female
		Chow		HFHSC			Chow		HFHSC
		WT	TKO	WT	TKO		WT	TKO	WT	TKO
		3.675	0.005	2.988	0.042		0.36	0.01	0.6	0
		0.38	0.02	0.42	0.01		0.34	0.02	0.24	0
		0.6	0	0.24	0		0.26	0.02	0.32	0.03
		0.26	0	0.35	0.01				0.34	0.01
				1.86	0.01				0.24	0
					0.02

## Sheet: Figure3 A and B
			Male Body weights
						WT (chow)						TKO (chow)						Male (HFHSC)						TKO (HFHSC)
			Weeks
				Body weight (g)
			0	28.99	28.65	31.76	32.64	25.91		26.88	26.13	28.97	28.16	28.95		29.95	37.39	31.81	29.23	28.16		31.63	28.28	30.59	27.01	30.14
			4	30.45	30.18	33.8	33.16	26.93		27.74	26.13	29.54	28.73	29.31		39.62	52.43	40.76	40.71	35.98		39.24	43.23	42.73	31.46	39.01
			8	32.14	30.97	33.64	34.46	26.54		27.85	26.08	29.93	29.06	29.89		42.75	55.51		41.81	40.6		46.15	53.26	51.64	37.09	43.72
			10	32.66	31.04	34.86	35.24	28.29		28.38	26.92	31.13	29.7	30.77		46.74	56.63		44.98	43.56		48.43	54.41	53.62	40.37	45.88
			12	31.7	31.39	34.91	34.81	26.97		27.84	26.09	30.17	29.53	30.68		49.02	57.8		44.47	44.89		51.05	55.09	54.89	45.97	49.28
			14	32.27	32.43	34.91	34.6	27.53		28.66	27.76	31.47	30.92	30.3		50.74	58.16		46.43	46.48		50.76	55.51	55.72	46.95	50.28
			16	32.65	32.3	34.77	34.58	28.02		29.06	27.02	32.31	31.01	30.74		51.32	59.55		47.65	47.69		50.23	56.22	56.24	46.99	49.4
			Female Body weights
			weeks			WT (chow)						TKO (chow)									Male (HFHSC)												TKO (HFHSC)
				Body weight (g)
			0	21.05	24.46	21.46	22.31	23.07		19.48	21.39	21.38	21.37	22.01		22.86	19.12	23.03	23.58	23.51	20.72	22.93	23.21	20.25	20.94		21.3	22.01	22.02	20.96	24.23	22.62	20.95	26.75	21.76	22.65	23.71	20.82	21.88	21.12		20.3	19.15	20.44	19.37	19.61	28.78	27.56	20.21
			4	22.07	24.99	21.34	23.16	22.52		21.04	22.28	22.75	23.02	23.86		27.99	24.32	32.54	35.17	28.18	27.74	27.57	31.62	29.42	27.3		25.98	30.41	32.29	26.24	28.8	30.38	24.39	33.7	28.87	32.95	33.91	31.68	27.09	28.06		25.73	21.05	23.86	22.43	25.49	45.08	40.09	25.78
			8	23.12	25.65	22.28	23.91	23.86		21.47	22.62	22.69	22.97	24.91		35.89	31.35	42.77	41.68	34.91	30.07	28.88	32.28	27.93	31.25		29.09	36.47	40.92	30.89	33.84	34.48	27.97	39.38	36.15	35.55	38.88	33.9	31.68	31.16		31.19	26.43	30.31	24.09	27.53	54.06	45.55	32.63
			10	23.44	25.04	22.92	25.41	23.77		22.62	23.47	23.35	23.31	26.04		38.02	30.5	43.76	42.88	35.1	29.72	30.99	34.18	29.81	28.76		30.3	40.94	41.65	32.28	40.46	36.16	31.2	42	38.5	37.88	40.54	36.6	33.86	33.61		34.21	26.45	30.61	24.75	31.17	55.45	49.67	34.57
			12	23.04	26.77	22.29	23.05	23.75		22.01	23.32	22.71	23.36	25.76		38.45	33.49	44.49	44.01	34.46	32.74	30.94	37.64	33.09	33.11		33.23	42.1	46.44	34.76	37.89	36.84	29.62	40.56	41.3	43.36	44.95	39.83	36.75	37.13		35.83	31.02	31.94	26.86	33.56	56.55	46.29	34.32
			14	23.27	25.57	22.36	23.78	23.47		22.14	22.76	22.89	23.26	27		39.78	34.18	46.8	45.34	37.19	35.49	33.3	39.77	34.16	32.95		35.21	45.08	49.5	34.83	37.77	37.4	31.33	40.1	43.02	45.08	48.2	40.75	38.89	41.69		39.21	29.93	32.38	26.93	36.27	57.02	47.25	35.34
			16	23.36	25.43	23.06	23.76	23.49		22.94	22.69	23.64	24.38	25.3		40.78	32.66	47.81	48.92	38.36	35.96	33.3	42.31	34.03	36.34		37.02	48.66	52.36	35.81	40.07	38.46	32.25	43.98	41.83	46.72	50.2	41.27	39.62	41.43		41.38	30.73	34.96	28.18	38.73	57.23	47.46	36.31
[truncated: 2 more columns]

## Sheet: Fgiure 3C
		Male body fat gained %							Female body fat gained %
		WT(chow)	TKO(chow)	WT(HFHSC)	TKO(HFHSC)				WT(chow)	TKO(chow)	WT(HFHSC)	TKO(HFHSC)
		5.43	2.83	34.48	29.25				2.41	2.58	35.42	46.32
		2.97	2.47	19.68	33.28				2.54	3.25	38.89	34.64
		2.78	-2.38	30.56	27.63				2.25	2.08	42.26	43.73
		1.05	-0.52	35.68	35.57				3.82	5.33	41.65	45
		2.56	-2.67		34.69				-2.36	6.19	35.67	35.23
											34.4	31.6
											25.1	35.8
											36.6	28.8
											33.6	32.9
											36.7	39.7
												43.6
												45.4
												41.5
												39.1
												41.9

## Sheet: Figure 4
		Figure 4A-left panel					Figure 4A-right panel
		Basal glucose (mg/dL)- male					Basal glucose (mg/dL)- female
		WT-C	TKO-C	WT-HFHSC	TKO-HFHSC		WT-C	TKO-C	WT-HFHSC	TKO-HFHSC
		107	119	180	127		106	87	113	148
		124	105	168	165		95	97	115	157
		105	92	99	187		74	132	123	121
		127	136	202	218		97	104	154	175
		136	131	199	204		118	103	144	117
		94	64	149	200				122	112
		98	75	110	193				96	109
		90	83	119	194				118	101
		86	72	104	153				141	138
		86	88	161	188				80	172
										160
										145
										139
										141
		Figure 4B glucose tolerance Male left panel
		minutes					WT (chow)											TKO (chow)											WT (HFHSC)											TKO (HFHSC)
		0	107	124	105	127	136	94	98	90	86	86		119	105	92	136	131	64	75	83	72	88		180	168	99	202	199	149	110	119	104	161		127	165	187	218	204	200	193	194	153	188
		30	238	213	208	227	249	297	269	255	318	401		289	247	234	404	346	272	295	249	249	283		474	385	574	479	512	447	382	391	403	485		536	482	474	600	500	539	600	555	426	356
		60	197	158	128	178	123	211	158	213	293	259		240	193	209	240	257	137	204	122	132	173		520	329	253	411	600	401	514	392	401	481		380	396	504	580	428	557	513	512	430	514
		90	141	117	108	150	136	159	143	153	173	163		202	145	157	217	187	112	139	103	111	134		402	354	169	408	398	340	304	236	291	368		276	311	446	563	404	499	525	462	415	388
		120	123	124	82	148	104	145	138	162	154	153		139	153	144	157	177	111	168	111	93	95		405	258	140	327	348	281	304	178	214	329		191	237	444	524	385	421	468	421	341	307
		150	132	123	86	132	118	145	144	149	139	148		154	142	146	156	148	81	116	93	83	112		367	270	114	271	287	249	279	171	175	246		153	213	392	447	322	375	402	341	213	258
		180	116	106	92	122	98	137	119	132	163	146		129	113	124	123	137	93	134	85	69	83		328	232	95	232	253	212	220	142	164	236		136	199	278	367	257	284	350	304	175	181
		Figure 4B area under the curve (right)
		WT-C	TKO-C	WT-HFHSC	TKO-HFHSC
		28275	34440	72660	50025
		25500	29670	53880	54630
		21315	29940	40410	74775
		28785	39105	63390	90195
		25410	37470	71130	68085
		32175	23745	56955	78990
		28815	30795	58440	83385
		31290	22860	44955	76200
		36045	22155	48540	59670
		37200	26475	63225	60225
		Figure 4C glucose tolerance Female left panel
		Time (min)			WT (Chow)						TKO(Chow)								WT (HFHSC)													TKO (HFHSC)
		0	106	95	74	97	118		87	97	132	104	103		113	115	123	154	144	122	96	118	141	80		148	157	121	175	117	112	109	101	138	172	160	145	139	141
		30	220	230	221	121	345		242	247	213	209	269		268	559	432	536	440	468	410	419	529	358		600	465	474	451	501	538	482	359	600	555	490	474	465	504
		60	140	147	157	108	135		181	136	129	124	152		242	346	338	432	322	388	284	308	365	176		423	463	371	326	510	416	333	294	507	587	408	484	446	408
		90	102	136	122	84	147		120	120	136	118	148		172	186	303	244	197	188	198	209	203	143		309	343	285	239	273	334	280	259	436	510	247	295	291	258
		120	98	109	79	106	95		106	101	99	95	93		147	131	212	220	153	135	158	176	149	135		199	198	179	179	150	180	190	143	281	555	181	177	173	202
		150	94	100	113	95	93		119	95	115	87	98		135	113	127	152	125	114	137	117	165	111		141	157	177	143	139	137	159	108	180	450	138	142	140	120
		180	91	107	72	90	84		98	96	124	78	95		106	111	115	149	113	113	113	113	150	101		124	153	137	124	94	116	129	108	151	298	107	116	107	122
		Figure 4C area under the curve (right)
		WT-C	TKO-C	WT-HFHSC	TKO-HFHSC
		22575	25815	32205	54240
		24690	23865	43440	53430
		22950	24600	45930	48450
		18225	21720	52065	44625
		27480	25770	40965	50355
				42315	51570
				38745	46890
				40335	38025
				46695	64455
				30405	86760
					47925
					51075
					49140
					48705

## Sheet: Figure 5
	Figure 5A left panel
	ITT (male)
	Min				WT (HFHSC)												TKO (HFHSC)
	0	187	146	189	206	198	150	186	125	202	220		199	196	207	227	162	180	218	162	220
	30	114	105	114	125	145	133	131	59	121	145		134	97	137	154	164	125	133	125	172
	60	105	122	108	125	138	160	113	82	113	167		125	97	141	181	145	112	123	134	140
	90	139	122	146	147	166	192	140	91	131	177		133	102	151	186	153	138	150	146	176
	120	150	113	186	189	196	225	155	102	146	180		150	122	166	208	150	170	165	151	180
	Figure 5A left panel
	ITT (male)
		WT (HFHSC)	TKO (HFHSC)
		17835	18465
		19380	22155
		20175	18540
		16635	16500
		10365	17925
		16170	16845
		20670	20640
	Figure 5 B -ITT female left panel
	Min					WT (HFHSC)															TKO(HFHSC)
	0	133	122	147	190	181	143	156	150	136	129		157	167	179	144	169	171	139	145	116	154	166	170	180	154	232		160	151	144	123	161	174	159	152	178	177
	30	71	69	122	106	92	76	89	68	66	69		165	76	109	77	101	60	68	87	46	78	95	101	82	87	128		76	65	82	65	85	116	88	87	106	76
	60	83	62	105	98	91	55	70	58	54	57		118	70	121	61	55	52	63	63	35	68	72	115	90	80	122		70	53	63	41	51	102	96	75	81	84
	90	71	75	111	120	109	52	58	52	61	80		129	83	115	71	66	78	82	81	58	89	109	113	115	100	123		79	51	71	58	62	79	101	89	119	96
	120	91	80	149	126	136	70	86	60	75	123		147	110	131	78	107	133	104	108	63	106	92	113	122	104	156		93	72	60	57	94	111	132	132	137	110
	180	107	92	111	149	132							176	132	141	126	115
	Figure 5B right panel
	ITT (male)
		WT (HFHSC)	TKO (HFHSC)
		16050	26610
		14370	18285
		22380	23160
		22710	15720
		21555	17460
		8685	10260
		10140	10035
		8490	10725
		8595	6855
		9960	10950
			12150
			14115
			13140
			11880
			17010
	Figure 5C left - basal insulin			male			Figure 5C right - basal insulin			female
	WT(chow)	TKO(chow)	WT(HFHSC)	TKO(HFHSC)			WT(chow)	TKO(chow)	WT(HFHSC)	TKO(HFHSC)
	0.381	0.359	1.485	2.94			0.409	0.282	0.575	0.591
	0.238	0.281	3.33	2.512			0.315	0.259	0.597	0.586
	0.398	0.259	1.04	3.88			0.243	3039	0.431	0.657
	0.216	0.381	1.19	1.7			0.21	0.259	0.696	1.312
	0.193	0.304		1.02			0.221	0.276	0.508	0.354

## Sheet: Figure 6
		Figure 6 left panel GSIS male
		Time (min)		WT (HFHFC)						TKO(HFHSC)
		0	2.985	0.129	0.976	1.895		0.549	0.367	1.225	2.236	0.86
		15	0.249346	1.70623	1.11857	0.322065		1.46543	1.51461	0.791293	0.531641	0.511468
		Figure 6 right panel GSIS female
		Time (min)		WT (HFHFC)									TKO(HFHSC)
		0	0.306	0.245	0.458	0.275	0.263		0.294	0.647	0.507	0.348	0.318	0.263	0.403	0.257	0.257	0.245
		15	2.07264	1.42494	0.408378	0.16992	0.118711		1.54418	2.70747	2.50424	1.38798	0.306858	0.860667	0.159521	0.11317	0.495538	0.323886

[truncated: 3 more sheets: Figure 7B, Figure 8, Figure supplements]
